# Supplementary material for: Use of AD Informer Set compounds to explore validity of novel targets in Alzheimer's disease pathology
Source: Alzheimers Dement (N Y). 2022 Apr 12;8(1):e12253. doi: 10.1002/trc2.12253 (PMC9005681; doi:10.1002/trc2.12253)
Supplement: Supplementary file 2 — Supporting Information [file TRC2-8-e12253-s002.xlsx]

## Sheet: Compound annotation
COMPOUND-SPECIFIC INFORMATION																										GENE-SPECIFIC INFORMATION
Lot ID	UNC number	Alternative name	CAS number	Vendor	SMILES	StarDrop predicted logBB	ADMET Predictor predicted BBB penetration (low/high) and confidence	ADMET Predictor predicted logBB	Reported on-target biochemical potency (nM)	Reported as cell active (<10 μM)	Reported as dosed in vitro, in animals, or in humans	Reported relevant dosing information	References for potency and dosing	Kinetic solubility (μM)	Human microglial cytotoxicity at 10 μM (<70% control)	Mouse microglial cytotoxicity at 10 μM (<70% control)	Inhibition of human microglial phagocytosis at 10 μM (<70% control)	Stimulation of human microglial phagocytosis at 10 μM (>150% control)	Inhibition of mouse microglial phagocytosis at 10 μM (<70% control)	Stimulation of mouse microglial phagocytosis at 10 μM (>150% control)	iPSC data collected	GPCR profiling executed	Selected for DR microglia follow-up assays	Mouse PK data collected	Positive control compound	Gene(s)	Ensembl Gene ID(s)	Reported AD-relevant phenotype(s) associated with gene(s) and/or protein product(s)	AD-relevant references	Predicted therapeutic direction for AMP-AD nominated targets	Nominating group(s)	Cohort study	Input data
FP3_DONEPEZIL	UNC10240506B	Donepezil Hydrochloride (E2020)	120011-70-3	MedChemExpress	O=C1C(CC2CCN(CC3=CC=CC=C3)CC2)CC4=C1C=C(OC)C(OC)=C4.[H]Cl	0.79	High (99%)	0.448	11.6	Y	Humans	Approved drug	PubMed 11256231, 10193909, 22313947	174.6						Y			Y		Y	ACHE	ENSG00000087085	Cholinergic deficit in AD	PubMed PMC7026402, 32066688	N/A	TREAT-AD	N/A	N/A
T3061	UNC10244898A	Lorlatinib	1454846-35-5	Chemspace	C[C@H]1Oc2cc(cnc2N)-c2c(CN(C)C(=O)c3ccc(F)cc13)nn(C)c2C#N	-0.886	High (74%)	-0.706	<0.07	Y	Humans	Approved drug	PubMed 24819116, 25733882	172			Y			Y			Y			ALK	ENSG00000171094	Abberant role in tau proteinopathy through autophagosomal dysregulation	PubMed 33452442	Unknown	Mayo-UFL-ISB	Mayo	RNA
BCCB5738	UNC10302675A	MDL 28170	88191-84-8	MedChemExpress	O=C(N[C@@H](C(C)C)C(NC(CC1=CC=CC=C1)C=O)=O)OCC2=CC=CC=C2	-0.2819	High (86%)	-0.408	0.01	Y	Animals	50 mg/kg, i.p. gerbils	Probe Miner, PubMed 9637399	170.9							Y	Y		Y		CAPN2	ENSG00000162909	Calpain activation and tau hyperphosphorylation implicated in both TBI and AD; Two major calpain isoforms in the brain, calpain-1 and calpain-2, play opposite functions in synaptic plasticity and neuronal survival/death, may be related to their different C-terminal PDZ binding motifs; Calpain-2-PTPN13-c-Abl pathway provides link between calpain-2 activation and abnormal tau aggregation, which may…	PubMed 28924170	Antagonism predicted to reduce disease progression	Emory	ACT, BLSA	Protein
64627	UNC10302676A	ABT-957 (Alicapistat)	1254698-46-8	MedChemExpress	O=C1N([C@H](CC1)C(NC(C(C(NC2CC2)=O)=O)CC3=CC=CC=C3)=O)CC4=CC=CC=C4	-1.006	High (79%)	-0.438	56	Y	Humans	Phase 1 clinical trials	PubMed 31133534, 30052328	176.5							Y	Y		Y		CAPN2
T0679	UNC10100724A	Ketoconazole	65277-42-1	Chemspace	CC(=O)N1CCN(CC1)c1ccc(OC[C@H]2CO[C@@](Cn3ccnc3)(O2)c2ccc(Cl)cc2Cl)cc1	-0.4467	High (89%)	-0.183	64000	Y	Humans	Approved drug	PubMed 10801218, 1526623	119.6						Y			Y			CYP3A43	ENSG00000021461	Liver microsomal enzyme activities (testosterone 6b-hydroxilation and nifedifine oxidation)	PubMed 8203907, 30093418	Unknown	Duke	ADNI	Genetics, Metabolome
FP3_GSK2256294A	UNC10302679A	GSK2256294A	1142090-23-0	MedChemExpress	O=C([C@H]1C[C@@H](NC2=NC(NC)=NC(C)=N2)CCC1)NCC3=CC=C(C#N)C=C3C(F)(F)F	-0.6425	High (88%)	-0.386	0.027	Y	Humans	Phase 2 clinical trials	PubMed 20934334, 30447256	147.5			Y				Y	Y		Y		EPHX2	ENSG00000120915	Lipid phosphate phosphatase activity	PubMed 12574510	Antagonism predicted to reduce disease progression	TREAT-AD	N/A	N/A
FP3_TPPU	UNC10302681A	TPPU	1222780-33-7	MedChemExpress	O=C(NC1=CC=C(OC(F)(F)F)C=C1)NC2CCN(C(CC)=O)CC2	-0.4012	High (99%)	-0.261	3.7	Y	Animals	3 mg/kg, oral monkeys	Probe Miner, PubMed 21880036, 29751149, 28255523, 31378059, 32488482	124							Y	Y		Y		EPHX2
FP3_AR9281	UNC10302683A	AR9281	913548-29-5	Aurum PharmTech	O=C(NC1(C2)CC3CC2CC(C3)C1)NC4CCN(C(C)=O)CC4	-0.776	High (99%)	0.021	15	Y	Humans	Phase 2 clinical trials	PubMed 20359531, 21211973, 32572592	162.6						Y	Y	Y		Y		EPHX2
T6092	UNC10302865A	Sapitinib (AZD8931)	848942-61-0	Chemspace	CNC(=O)CN1CCC(CC1)Oc1cc2c(Nc3cccc(Cl)c3F)ncnc2cc1OC	-0.3841	Low (79%)	0.255	4	Y	Humans	Phase 2 clinical trials	PubMed 20145185	114.6				Y	Y				Y			ERBB3 (HER3)	ENSG00000065361	Formation of the sympathetic nervous system	PubMed 9637684	Unknown	Broad-Rush-Columbia, Mayo-UFL-ISB	Mayo, ROSMAP	Genetics, RNA
FP3_IMDK	UNC10302680A	iMDK	881970-80-5	Sigma Aldrich	O=C1C(C2=CN3C(SC(CC4=CC=C(F)C=C4)=C3)=N2)=CC5=C(O1)C=CC=C5	-0.6703	High (99%)	0.134	ND	Y	Animals	9 mg/kg, i.p. mice	PubMed 27272788, 23976985, 25839409	<1.1		Y					Y	Y		Y		MDK	ENSG00000110492	Aβ plaques increase with MDK depletion; Colocalization with Aβ plaques and directly binds to Aβ40; Aβ plaques migration in microglia; Inflammation and neuronal apoptosis decreased in MDK null cells; MDK counteracts the deposition of Aβ plaques by direct binding and promotion of microglia migration; Inhibition of Aβ aggregation and cytotoxicity; Inhibition of Aβ fibril formation	PubMed 21375488, 31926610, PMC3024247, 31996236, PMC3024247, 10214973, 10643806	Unknown	Mayo-UFL-ISB	Mayo	RNA
T4419	UNC2025C	UNC2025	1429881-91-3	Chemspace	Cl.Cl.CCCCNc1ncc2c(cn([C@H]3CC[C@H](O)CC3)c2n1)-c1ccc(CN2CCN(C)CC2)cc1	-0.1211	Low (90%)	0.25	MERTK = 0.74, FLT3 = 0.8	Y	Animals	75 mg/kg, oral mice	PubMed 25068800, 27649555	43.4	Y	Y	Y		Y		Y	Y		Y		MERTK and FLT3	MERTK: ENSG00000153208, FLT3: ENSG00000122025	Phagocytosis of neurons; Colocalizes with microglia/macrophages; MerTK activation leads to cytoskeletal rearrangement and uptake apoptotic cells/cellular debrid; Autophosphorylation and myosin II redristubution in phagocytes/co-localization with vcargo; Aβ binding protein conjugated to MerTK ligand	PubMed 24101459	N/A	TREAT-AD	N/A	N/A
FP3_GS-9973	UNC10302678A	Entospletinib (GS-9973)	1229208-44-9	Chemspace	C1CN(CCO1)c1ccc(Nc2nc(cn3ccnc23)-c2ccc3cn[nH]c3c2)cc1	-0.2613	Low (42%)	-0.459	7.7	Y	Humans	Phase 2 clinical trials	PubMed 24779514	0.5		Y	Y		Y		Y	Y		Y		SYK	ENSG00000165026	Aβ production (via NFκB-dependent mechanisms); Reguation of tau phosphorylation via controlling GSK3β activation	PubMed 25331948	Antagonism predicted to reduce disease progression. SYK was significantly up-regulated in the parahippocampal area of AD (p=0.0002132645, FC=1.285298) / Demented (p=0.01141151, FC=1.245262) / severly Plaqued (p=0.0009016102, FC=1.329159) brains compared to the normal brains.	MSSM	MSBB	Genetics, RNA
FP3_PRT062607	UNC10302682A	P505-15 (PRT06207 HCl)	1370261-97-4	Chemspace	Cl.N[C@H]1CCCC[C@H]1Nc1ncc(C(N)=O)c(Nc2cccc(c2)-n2nccn2)n1	-0.7396	Low (97%)	-0.237	2.1	Y	Humans	Phase 2 clinical trials	Probe Miner, Chemical probes portal	118.2	Y	Y	Y		Y		Y	Y		Y		SYK

## Sheet: Column definitions
	Name	Column ID	Details
Compound-Specific Information	Lot ID	A	Identification particular to the batch of compound registered
	UNC number	B	Number associated with registration of compound in the UNC LIMS
	Alternative name	C	Commercial identifier for the compound used by vendor and/or other companies
	CAS number	D	Unique numeric identifier associated with compound; N/A: not available
	Vendor	E	Where the compound was purchased or whether it was resynthesized
	SMILES	F	Line notation for encoding molecular structure of the compound
	StarDrop predicted logBB	G	Predicted logarithm of the brain/blood ratio of the compound by the StarDrop software program
	ADMET Predictor predicted BBB penetration (low/high) and confidence	H	Classification of predicted blood-brain barrier (BBB) permeability by the compound (low/high) and associated % confidence in that prediction by the ADMET Predictor software program
	ADMET Predictor predicted logBB	I	Predicted logarithm of the brain/blood ratio of the compound by the ADMET Predictor software program
	Reported on-target biochemical potency (nM)	J	Published affinity (unit: nanomolar) of the compound for the protein product expressed by the gene target listed in column AB; % inhibition at a given concentration listed where it is the only data available; ND: not determined
	Reported as cell active (<10 μM)	K	Published data supports that the compound is active in a cellular system when dosed at 10 μM (Y/N); ND: not determined
	Reported as dosed in vitro, in animals, or in humans	L	Published reports have advanced the compound as far as cell-based studies (In vitro), into animal models (Animals), or into human clinical trials or FDA-approval (Humans)
	Reported relevant dosing information	M	Published data related to dosing the compound in the most advanced system (animal or human); N/A for compounds that have not advanced beyond in vitro studies
	References for potency and dosing	N	PubMed citation(s) and/or database referenced for information contained in columns N, O, P, and Q
	Kinetic solubility (μM)	O	Experimentally determined aqueous kinetic solubility (unit: micromolar) for the compound at neutral pH (7.4); N/A: not available (for compounds lacking nitrogen)
	Human microglial cytotoxicity at 10 μM (<70% control)	P	The compound was found to be cytotoxic (cell count threshold: <70% control) when human immortalized microglial cells were dosed at 10 μM (Y: yes)
	Mouse microglial cytotoxicity at 10 μM (<70% control)	Q	The compound was found to be cytotoxic (cell count threshold: <70% control) when murine immortalized microglial cells were dosed at 10 μM (Y: yes)
	Inhibition of human microglial phagocytosis at 10 μM (<70% control)	R	The compound was found to inhibit phagocytosis (response threshold: <70% control) when human immortalized microglial cells were dosed at 10 μM (Y: yes)
	Stimulation of human microglial phagocytosis at 10 μM (>150% control)	S	The compound was found to stimulate phagocytosis (response threshold: >150% control) when human immortalized microglial cells were dosed at 10 μM (Y: yes)
	Inhibition of mouse microglial phagocytosis at 10 μM (<70% control)	T	The compound was found to inhibit phagocytosis (response threshold: <70% control) when murine immortalized microglial cells were dosed at 10 μM (Y: yes)
	Stimulation of mouse microglial phagocytosis at 10 μM (>150% control)	U	The compound was found to stimulate phagocytosis (response threshold: >150% control) when murine immortalized microglial cells were dosed at 10 μM (Y: yes)
	iPSC data collected	V	Indicates whether the compound was selected for assays in iPSC-derived cells (Y: yes)
	GPCR profiling executed	W	Indicates whether the compound was selected for GPCR profiling (Y: yes)
	Selected for DR microglia follow-up assays	X	Indicates whether the compound was selected for dose-response (DR) assays in microglia (Y: yes)
	Mouse PK data collected	Y	Indicates whether mouse PK data was collected for the compound (Y: yes)
	Positive control compound	Z	Indicates whether the compound was selected as a positive control to be included in the set (Y: yes)
	Gene(s)	AA	Name of gene(s) associated with the protein(s) targeted by the compound in the same row
Gene-Specific Information	Ensembl Gene ID(s)	AB	Identifier(s) that correspond with the gene(s) listed in column AB
	Reported AD-relevant phenotype(s) associated with gene(s) and/or protein product(s)	AC	Short description or keyword(s) summarizing published data that connect the gene(s) listed in column AB or their protein product(s) with Alzheimer's disease
	AD-relevant references	AD	PubMed citation(s) referenced for information contained in column AD
	Predicted therapeutic direction for AMP-AD nominated targets	AE	The predicted therapeutic direction provided by the AMP-AD or TREAT-AD team; N/A: not applicable (no prediction made)
	Nominating group(s)	AF	TREAT-AD or specific AMP-AD team responsible for nominating the gene in that row and the corresponding data included in columns AF, AH, and AI
	Cohort study	AG	The source of data and patient samples used by the corresponding AMP-AD team to nominate AD gene targets; N/A: not applicable (all TREAT-AD nominated targets lack this data)
	Input data	AH	Keyword(s) summarizing the technique(s) used by the corresponding AMP-AD team to connect the gene(s) listed in column AB with Alzheimer's disease; N/A: not applicable (all TREAT-AD nominated targets lack this data)
